# Supplementary material for: Alterations of the NK cell pool in HIV/HCV co-infection
Source: PLoS One. 2017 Apr 5;12(4):e0174465. doi: 10.1371/journal.pone.0174465 (PMC5381812; doi:10.1371/journal.pone.0174465)
Supplement: S1 Table — (XLSX) [file pone.0174465.s002.xlsx]

## Sheet: Fig 2
	Original data shown in figure 2B
	%CD56(+) of PBMC				%CD56dim of CD56(+) NK cells				%CD56bright of CD56(+) NK cells
	healthy	HIV	HCV	HIV/HCV	healthy	HIV	HCV	HIV/HCV	healthy	HIV	HCV	HIV/HCV
	13.41	12.414	22.7	15.88	90.21	98.36	82.2125	87.31	9.79	1.64	17.7875	12.69
	17.55	7.792	20.92	15.65	92.57	97.565	98.22	92.2	7.43	2.435	1.78	7.8
	11.658	27.35	20.78	12.7	97.3	94.865	96.07	95.66	2.73	5.135	3.92	4.34
	19.57	21.65	18.69	12.56	92.91	94.11	96.4675	98.42	7.09	5.89	3.5325	1.58
	19.04	17.47	18.03	12	97.93	94.3	89.3242	94.96	2.07	5.7	10.6758	5.04
	10.5	16.54	17.78	11.63	98.2	90.87	92.05	93.14	1.76	9.13	7.95	6.86
	22.9	16.11	17.18	10.9	94.68	97.83	96.628	87.3	5.32	2.17	3.372	12.2
	0.52	15.12	14.14	10.17	94.7	97.42	73.64	92.88	5.31	2.58	26.36	7.12
	1.17	12.14	12.88	9.9	96.5	95.32	87.97	83.9	3.5	4.68	12.03	16.1
	15.2	11.3	11.88	9.76	95.11	88.34	96	94	4.89	11.66	4	6.02
	10.01	10.68	11.39	9.7	97.69	83.86	88.2333	84.4	2.31	16.14	11.7667	15.5
	6.842	10.6	10.43	9.17	81.7	53.55	92.4	97.49	18.3	46.45	7.6	2.51
	14.83	10.19	10	9.05	85.73	91.16	88.8	90.25	14.27	8.84	11.2	9.7
	11.28	9.47	10	6.94	93.04	86.75	78.85	77.05	6.96	13.25	21.15	22.95
	7.67	8.69	9.64	6.9	90.4	94.19	83.3	86.1	9.56	5.81	16.7	13.9
	11.36	8.37	8.64	6.34	91.62	88.8	75.67	88.11	8.38	11.2	24.33	11.89
	9.69	8.26	8.61	5.94	90.53	95.18	66.35	87.08	9.47	4.82	33.65	12.87
	10.51	8.07	8.38	5.3	81.33	77.09	72.92	93.65	18.67	22.91	27.08	6.35
	17.6	7.35	8.29	4.5	98.7	90.92	85.8615	92.65	1.35	9.08	14.1385	7.35
	21.29	7.31	8.01	12.4	97.06	92.59	78.39	80.5	2.94	7.41	21.61	19.5
	19.94	7.09	7.52	5.44	90.71	97.72	92.1936	82.5	9.29	2.28	7.80636	17.3
	7.25	5.95	7.47	5.89	89.35	74.9333	93.5	75.7	10.49	25.0667	6.54	24
	17.25	5.89	7.46	5.37	83.85	92.51	93.56	94.3	16.15	7.49	6.44	5.71
	13.93	5.38	6.08	8.83	90.6	83.09	88.3	92.9	9.4	16.91	11.7	7.06
	23.93	4.1	5.98	1.78	96.99	65.61	68.88	94.5	3.01	34.39	30.78	5.38
	20.79	3.79	5.62	2.72	98.5	86.26	91.306	85	1.5	13.74	8.694	15
	14.85	3.78	5.6	3.3	97.72	79.65	84.54	77.5	2.28	20.35	15.46	22.5
	6.85	3.72	5.52	5.6	70.55	87.96	86	89	29.45	12.04	14	11
	4.84	3.67	5.46	6.1	83.2	74.5913	69.02	89.8	16.8	25.4087	30.98	10.2
	12.63	2.61	5.32	8.4	92.79	79.28	86.0143	84.4	7.21	20.72	13.9857	15.6
	5.84	0.22	5.25	18.9	86.49	76.0348	71.41	79	13.51	23.9652	28.59	21
	6.93	8.3	4.97	9.2	93.4	79.3	91.97	79.4	6.56	20.7	8.03	20.6
	25.39	8.1	4.58	7.3	97.25	94.2	90.71	75.3	2.75	5.8	9.29	24.7
	17.29	8.7	4.33	12.1	98.59	92.6	73.1	89.2	1.41	7.4	26.9	10.8
	10.51	10.7	3.74		96	91.2	87.17		4	8.8	12.83
	11		2.54		95.23		52.2		4.77		47.8
	30.68		2.32		98.09		72.4		1.92		27.6
	9.23		1.32		94.97		92.6		5.03		7.35
	4.84		0.4		83.2		88.8		16.8		11.2
	19.06				91.92				8.08
	11				95.2				4.8
	10.5				96				4
	14.9				98				2.3
