# Supplementary material for: Alterations of the NK cell pool in HIV/HCV co-infection
Source: PLoS One. 2017 Apr 5;12(4):e0174465. doi: 10.1371/journal.pone.0174465 (PMC5381812; doi:10.1371/journal.pone.0174465)
Supplement: S3 Table — (XLSX) [file pone.0174465.s004.xlsx]

## Sheet: Fig 4
	Original data shown in figure 4B
	%NKG2A(+) of CD56(+) NK cells				%NKG2A(+) of CD56dim NK cells				%NKG2A(+) of CD56bright NK cells
	healthy	HIV	HCV	HIV/HCV	healthy	HIV	HCV	HIV/HCV	healthy	HIV	HCV	HIV/HCV
	47.95	2.66	40.75	13.63	47.57	2.24	35.6	9.11	60.51	31.76	64.35	53.07
	14.28	3.52	22.2	3.02	14.66	3.32	21.05	3.1	72.19	25.75	55.95	1.97
	16.14	5.42	44.65	8.84	13.97	4.89	44.35	7.66	52.3	23.26	47.8	35.13
	23.76	1.73	33.5	2.85	21.37	1.68	31.9	2.84	78.02	3.91	77.7	3.85
	8.43	14.39	60.4	14.72	6.12	10.63	49.4	14.04	39.51	42.86	91.8	27.54
	41.74	4.03	17.28	7.26	36.89	3.41	14.17	5.49	83.33	37.66	53.02	29.59
	44.26	3.34	24.65	11.69	44.14	1.8	19.8	11.54	46.43	21.35	33.4	16.91
	5.08	15.88	12.78	8.15	4.66	4.97	10.57	7.76	18.42	37.36	46.49	35.14
	9.72	17.79	46.5	2.91	9.46	15.5	42	2.87	20.54	39.13	86.8	3.08
	62.09	8.02	33.39	9.22	58.51	4.92	17.52	5.85	71.48	14.7	78.71	35.94
	42.44	8.3	19.2	8.79	41.69	3.37	17.25	7.38	54.1	25.4	46.55	20.11
	8.6	5.2	49.6	48.22	7.76	4.86	49.1	49.49	38.55	32.84	46.65	41.35
	33.91		29.54	11	33.67		25.46	9.22	51.4		89.42	47.3
	6.65		23.45	8.66	5.59		22.23	5.76	32.8		48.97	44.2
	13.8		43.66	4.34	10.62		36.96	3.8	71.11		85.43	10
			41.6	4.39			36.6	2.54			79	20.7
			38.86	9.19			28.75	9.02			94.6	13.2
			45.88	7.41			29.4	5.29			54.56	20
			31.05	6.15			21.95	4.94			87.75	43.6
			21.44	7.99			20.33	3.87			49.66	19.3
			22.81				20.28				66.52
			37.01				21.99				87.56
			48.58				29.42				79.54
			52.07				47.94				81.99
			39.45				32.15				78.99
	%NKG2C(+) of CD56(+) NK cells				%NKG2C(+) of CD56dim NK cells				%NKG2C(+) of CD56bright NK cells
	healthy	HIV	HCV	HIV/HCV	healthy	HIV	HCV	HIV/HCV	healthy	HIV	HCV	HIV/HCV
	3.71	36.4	9.685	30.6	3.55	36.7	7.425	33.79	9.18	21.04	18.7	10.27
	2.21	79.85	18.67	59.57	2.05	80.6	18.46	60.73	8.52	51.05	27.83	48.11
	4.67	68.67	56.99	24.18	4.44	69.64	58.45	24.04	15.38	39.13	33.13	26.56
	13	8.8	2.1	25.03	9.54	8.8	1.845	25.21	28.5	8.66	8.82	13.08
	5.48	6.16	11	1.6	3.81	6.04	9.52	0.78	32.6	6.89	22.8	18.1
	23.52	33.57	3.65	3.94	20.4	34.1	3.07	3.82	58	14.46	20.1	5.92
	3.76	3.26	9.45	38.94	3.63	3.34	7.35	38.74	8.91	2.64	17.3	41.42
	42.6	90.33	5.7	41.29	43.57	96.35	4.59	42.25	14.23	13.03	15.12	8.86
	3.61	11.03	16.1	39.88	3.39	6.52	16.22	46.88	17.59	21.16	13.02	14.19
	3.95	1.27	15.2	20.87	3.35	1.27	13.7	21.49	26.9	1.22	18.9	17.05
	1.35	0.849333	55.92	19.09	1.13	0.670333	58.51	21.45	9.74	1.475	20.07	4.73
	0.69	56.325	6.42	7.37	0.67	52.925	5.7	6.16	1.32	70.775	12.4	21.86
	7.28	20.8	9.23		7.23	21.6	6.4		8.42	40	16.51
	3.07	30.8	24.3		2.64	32.4	24		11.94	38.3	25.6
	1.37	64.4	5.24		1.13	68.3	4.89		11.63	49	15.7
			25.33				25.36				24.89
			43.6				45.3				32.1
			9.73				7.19				8.85
			59.65				64.65				29
			21.29				22.22				14.44
			5.33				4.86				9.05
	%NKG2D(+) of CD56(+) NK cells				%NKG2D(+) of CD56dim NK cells				%NKG2D(+) of CD56bright NK cells
	healthy	HIV	HCV	HIV/HCV	healthy	HIV	HCV	HIV/HCV	healthy	HIV	HCV	HIV/HCV
	90.2	78.68	42.55	75.47	90.03	78.73	42.21	71.54	98.86	76	67.19	96.75
	90.67	86.58	70.44	83.9	90.6	86.38	70.46	82.21	88.6	97.18	69.47	99.55
	92.49	90.12	99	78.48	93.4	89.9	99	77.8	66.3	98.14	99.2	94.31
	78.76	74.56	42.88	54.71	78.43	70.75	40.8	54.41	92.17	94.81	65.14	75
	55.77	63.52	79.04	82.64	53.54	63.24	79.01	81.91	82.35	71.43	79.66	98
	99.1	85.55	74.45	76.14	99.2	84.83	72.69	74.84	98.5	94.92	94.14	90.94
	91.47	85.88	34.46	53.35	91.3	81.3	22.77	53.67	98.1	94.08	67.05	50.14
	84.74	87.29	67.9667	91.98	85.11	85.63	52.2333	91.58	76.5	96.12	65.9333	99.14
	91.04	98.1	99.75	65.57	90.81	98.275	99.75	61.13	97.7	98.4	100	78.2
	92.43	91.425	96.44	88.68	94.3	88.25	97.3	87.41	81.9	100	93.3	95.78
	94.27	76.5	69.53	78.45	94.7	76.4	66.94	76.81	80.4	89.8	91.92	86.05
	88.01	53.7	95.92	50.22	87.91	51.1	96.3	47.76	96.61	84	98.9	87.86
	88.28		94.91	63.7	88.16		95.4	59.2	93.51		92	90.8
	92.53		82.38	76.2	95.7		63.5	76.6	82.7		88.45	91.9
	95		40.15		95.8		37.89		85.2		79.53
	86		52.67		86.8		48.2		92.3		89.29
			84.7				83.4				88.2
			94.91				78				95.6
			92.47				92.2				97.1
			88.33				87.4				94.6
	RFI NKG2D of CD56(+) NK cells				RFI NKG2D of CD56dim NK cells				RFI NKG2D of CD56bright NK cells
	healthy	HIV	HCV	HIV/HCV	healthy	HIV	HCV	HIV/HCV	healthy	HIV	HCV	HIV/HCV
	4.99	1.89	2.48	2.37	4.92	1.88	2.46	2.09	9.03	2.57	4.46	5.06
	2.33	2.1	4.77	2.39	2.3	2.08	4.74	2.2	6.07	4.8	7.56	8.62
	3.54	3.62	2.76	1.74	3.27	3.56	2.56	1.7	11.36	6.91	4.94	4.3
	3.44	1.56	5.61	1.34	3.41	1.29	5.45	1.33	5.16	3.37	13.15	4.32
	6.72	1.73	5.75	2.83	6.65	1.7	5.34	2.72	10.01	3.74	14.07	7.52
	1.76	3.58	2.62	2.38	1.74	3.47	1.84	2.21	2.9	5.56	5.57	4.71
	1.27	4.22	3.92	1.83	1.27	3.71	3.59	1.83	1.59	5.48	9.69	2.05
	1.47	3.51	5.78	2.15	0.86	3.12	4.04	2.06	1.77	6.47	11.98	4.04
	3.24	6.4212	3.05	3.36	3.22	5.97802	2.81	2.83	7.74	7.01724	7.54	6.07
	2.66	3.37647	3.07	4.51	2.05	3.37647	2.6	4.14	2.31	6.69406	8.46	6.43
	0.85	1.91829		2.1	0.84	1.91585		1.97	1.28	3.47735		2.5
	2.17			3	2.15			2.79	3.54			10.22
	4.80475			2.92771	4.75198			2.82567	6.06767			4.24731
	4.4023			4.14644	3.65116			3.95816	6.42627			5.97813
	10.2219				10.275				9.87591
	6.97954				6.62755				11.6385
