# Supplementary material for: Alterations of the NK cell pool in HIV/HCV co-infection
Source: PLoS One. 2017 Apr 5;12(4):e0174465. doi: 10.1371/journal.pone.0174465 (PMC5381812; doi:10.1371/journal.pone.0174465)
Supplement: S4 Table — (XLSX) [file pone.0174465.s005.xlsx]

## Sheet: Fig 5
	Original data shown in figure 5B
	%NKp30(+) of CD56(+) NK cells				%NKp30(+) of CD56dim NK cells				%NKp30(+) of CD56bright NK cells
	healthy	HIV	HCV	HIV/HCV	healthy	HIV	HCV	HIV/HCV	healthy	HIV	HCV	HIV/HCV
	38.22	50.35	46	12.12	37.6	50.46	45.58	12.57	47.97	47.83	56.25	10.05
	42.3	10.4	8.72	14.09	47.11	9.47	8.7	16.3	17.05	32.5	18.56	6.03
	50.92	21.6	29.93	21.89	50.7	20.9	30.51	21.59	57.5	37.3	13.4	25.35
	66.39	54.43	77.24	17.56	70.87	54.23	77.42	18.12	39.47	57.73	72.71	28.99
	74.4	27.61	85.96	18.49	77	25.43	85.89	19	50	44.16	86.24	13.95
	39.66	45.05	67.62	38.78	39.49	47.86	67.84	43.79	41.97	34.73	65.02	10.49
	61.23	40	31.26	18.77	60.33	38.7	33.55	18.84	67.29	41.8	18.43	17.82
	77.26	34.33	35.58	17.72	78.96	33.51	36.32	19.58	60.71	45.45	18.27	10.84
	20.8	5.06	88.49	21.89	19.4	5.63	87.44	21.59	27.2	1.79	93.07	25.35
	84.44	47.1	20.76	12.12	86.01	48.8	19.87	12.57	69.29	33	32.09	10.05
	46.7	24.2	63.4	73	54.4	23.52	63.46	79.5	25.4	37.62	62.95	44.6
	55.68	71.72	26	68.2	57.2	71.54	26.3	68.9	47.9	72.31	25	58.8
	72.8	70.95	29.9	55.5	74.24	67.34	30.2	50.9	54.17	80.49	27.4	66.2
	53.92	27.46	71.91	45.5	58.07	25.7	73.76	43.7	34.29	42.86	66.18	56.2
	27.46	8.78	38.73	23.2	25.7	7.39	40.47	19.3	42.86	18.39	33.86	70.1
	55.6	53.9	89.57	33.9	83.2	48.65	89.32	26.5	16.8	59.7	91.13	69.8
	78.5	47.31	51.91		78.7	40.32	52.41		50.6	74.07	50.08
	75.4		93.6		82.8		93.41		49.4		95.45
			96.71				96.7				96.4
			24				24.86				12.3
			40.42				37.85				70.67
			75.02				75.65				71.6
			30.9				28.06				8.88
			39.21				36.77				54.51
			27.46				25.7				42.86
			14.56				15.87				2.97
			38.76				41.12				28.34
			81.75				87.7				65.5
			25.35				26.78				17.07
			82.79				77				96.8
			47.27				50.65				39.39
			60.71				58.2				92.9
	%NKp46(+) of CD56(+) NK cells				%NKp46(+) of CD56dim NK cells				%NKp46(+) of CD56bright NK cells
	healthy	HIV	HCV	HIV/HCV	healthy	HIV	HCV	HIV/HCV	healthy	HIV	HCV	HIV/HCV
	89.11	78.26	99.15	72.06	88.93	77.97	99.05	69.16	98.93	98.31	99.4	97.37
	67.34	94.75	2.32	77.71	66.64	95.5	1.78	76.91	84.09	96.45	66.13	95.34
	89.27	5.91	21.57	11.3	89.07	3.82	19.18	10.29	100	57.5	87.7	80.77
	41.38	10.2	97.15	63.03	35.97	7.45	97.4	60.69	73.87	48.6	98.1	98.97
	75.5	39.36	96.95	79.5	73.79	35.76	96.85	77.91	98.54	78.23	98.2	99.6
	98.37	76.69	10.3	8.25	98.2	76.04	7.36	5.08	100	98.84	44.44	52.52
	34.96	70.73	98.6	80.63	32.08	69.66	98.6	80.36	75.18	99.35	99.8	98.65
	49.77	17.52	98	53.75	44.54	11.2	97.7	43.14	85.18	65.37	99.8	90.16
	87.49	50.69	8.75	81.81	87.18	42.97	5.81	79.63	97.37	78.99	43.33	99.11
	51.54	61.2	17.79	82.81	47.96	39.6	15.62	81.01	78.71	88.8	72.86	97.25
	73.67	13.4	70.35	38.02	71.85	11.11	70.15	33.4	92.83	37.5	81.7	97.74
	94.9	85.84	18.09	58.9	94.79	84.25	13.23	42	99.7	97.87	92.44	97.3
	82.86	27.6	98.9	73.6	82.49	22.7	98.7	71.9	97.63	67.8	99.7	99.2
	43.21	68.54	25.3	72.6	33.18	68.27	14.2	70.9	90.71	74.26	78.4	97.2
	90.32	50.84	24.4	54.5	90.06	39.89	16.5	38.2	99.44	87.69	81.1	96.2
	83.9	63.06	56.3	54.5	83.71	62.4	47.32	38.2	97.2	98.7	85.42	96.2
	85.79	41	19.77	58.9	85.32	39.4	13.52	42	97.35	46.2	37.62	97.3
	83.97	75.64	48.76		83.24	73.7	39.81		96.5	98.38	74.15
	94.59	49.34	97.25		94.5	38.47	97.6		99.69	87.5	97.9
	47.95	89.23	30.03		44.28	83.89	27.29		77.98	99.74	89.69
	73.8	6.99	84.1		70.3	3.5	82.4		93.5	31.03	97.5
	83	87.9	70.33		78.1	86.76	68.99		94	98.55	79.88
	81.8	96.1	53.78		77.2	96.725	37.31		96.1	95.525	88.6
	88.6	66.24	85.5		87.6	59.68	83.55		98.1	91.36	98.1
	81.6	42.4	58.26		79.3	38.925	47.02		99.5	63.825	86.96
	81.8		17.04		77.2		13.22		96.1		89.93
	88.6		43.2		87.6		40.46		98.1		96.43
	81.6		44.28		79.3		37.83		99.5		81.71
			57.73				44.81				87.88
