# Supplementary material for: Alterations of the NK cell pool in HIV/HCV co-infection
Source: PLoS One. 2017 Apr 5;12(4):e0174465. doi: 10.1371/journal.pone.0174465 (PMC5381812; doi:10.1371/journal.pone.0174465)
Supplement: S5 Table — (XLSX) [file pone.0174465.s006.xlsx]

## Sheet: Fig 6
	Original data shown in figure 6B
	%CD69(+) of CD56(+) NK cells				%CD69(+) of CD56dim NK cells				%CD69(+) of CD56bright NK cells
	healthy	HIV	HCV	HIV/HCV	healthy	HIV	HCV	HIV/HCV	healthy	HIV	HCV	HIV/HCV
	1.26	1.13	5.98	2.89	1.29	1.13	6.05	3.14	0	1.19	0.85	1.11
	2.67	2.72	11.62	2.25	2.71	2.71	11.94	2.36	1.05	2.91	2.98	0.85
	2.43	1.89	10.02	4.78	2.46	1.94	10.95	4.93	1.96	0.24	3.48	1.47
	2.17	13.19	25.32	5.94	2.17	14.86	25.67	5.79	1.97	2.35	21.03	30.85
	6.11	5.13	24.43	9.6	6.27	5.23	25.11	9.96	1.45	1.1	23.99	3.23
	0.05	1.42	6.29	2.52	0.05	1.42	7.85	2.71	0	1.47	1.98	0.47
	0.82	5.96	4.03	7.15	0.83	6.81	4.18	7.25	0.76	4.55	2.41	5.15
	0.16	3.19	15.94	3.46	0.17	3.55	21.66	3.54	0	0.85	6.34	0
	4.78	3.37167	15.15	6.78	4.79	3.30833	16.15	8.53	2.94	6.45833	3.47	0.75
	3.65	4.355	5.11	5.53	3.72	3.96	5.33	6.02	2	15.3967	2.68	1.88
	1.77	3.61167		10.22	1.87	3.864		11.38	0	2.145		1.02
	0.5			18.2	0.5			18.98	0.24			13.33
				2.845				3.385				1.87667
				4.21167				3.69667				3.77333
				6.41667				6.50833				4.455
