# Supplementary material for: Alterations of the NK cell pool in HIV/HCV co-infection
Source: PLoS One. 2017 Apr 5;12(4):e0174465. doi: 10.1371/journal.pone.0174465 (PMC5381812; doi:10.1371/journal.pone.0174465)
Supplement: S6 Table — (XLSX) [file pone.0174465.s007.xlsx]

## Sheet: Fig 7
	Original data shown in figure 7B
	%CD107a(+) of CD56(+) NK cells (w/o target cell)				%CD107a(+) of CD56dim NK cells (w/o target cell)				%CD107a(+) of CD56bright NK cells (w/o target cell)
	healthy	HIV	HCV	HIV/HCV	healthy	HIV	HCV	HIV/HCV	healthy	HIV	HCV	HIV/HCV
	4.53	0.82	2.59	0.52	4.46	0.84	2.61	0.6	5.75	0.51	1.89	0
	1.3	4.31	1.03	1.21	1.26	4.35	0.7	1.26	3.08	2.94	8.7	0.47
	13.33	1.85	5.08	1.08	14.46	1.82	5.83	1.1	4.8	3.7	1.44	0.81
	8.14	1.22	2.73	0.81	7.95	1.3	2.73	0.63	12.98	0.76	2.86	5.41
	3.68	2.48	0.87	0.65	3.5	2.58	0.63	0.61	7.77	0	3.6	2.3
	2.02	0.42	19.56	1.49	1.99	0.39	19.87	1.56	2.58	1.03	18.57	0
	1.81	1.43	2.75	11.16	1.76	1.68	2.89	12.12	2.5	0	1.18	0
	3.31	4.25	4.89	1.75	3.35	4.14	3.97	1.73	2.65	5.26	8.99	2.94
	3.65		1.81	1.5	3.67		1.56	1.12	3		5.13	3.01
	1.86		11.14	5.71	1.76		12.02	5.82	3.38		1.45	5.03
				3.05				3.51				0
				1.74				1.72				2.15
	%CD107a(+) of CD56(+) NK cells (with target cell)				%CD107a(+) of CD56dim NK cells (with target cell)				%CD107a(+) of CD56bright NK cells (with target cell)
	healthy	HIV	HCV	HIV/HCV	healthy	HIV	HCV	HIV/HCV	healthy	HIV	HCV	HIV/HCV
	73.299	22.23	8.51	15.12	73.39	21.92	7.7	12.98	72.46	47.76	46.3	35.87
	58.0732	63.2633	23.04	6.46	58.97	66.2	22.12	5.16	46.9	9.01	63.64	65.48
	59.0112	61.1677	39.7397	14.44	59.17	63.4	41.53	15.29	56.93	25.5	19.01	38.98
	48.29	40.4127	22.48	11.09	48.07	41.38	17.08	9	56.52	24.41	49.65	41.38
	22.7726	62.7632	14.84	4.37	22.87	65.41	14.48	3.81	21.04	36.42	42.11	37.29
	68.8194	7.23	12.71	26.01	68.57	6.76	11	24.06	73.67	28.57	53.66	62.61
	7.76	12.19	39.8618	7.97	7.01	11.3	41.3	6.22	70.27	55.41	34.5	36.84
	58.8395	20.6417	39.6676	6.75	62.28	21.31	39.2	6.08	38.17	7.03	42	45.1
	58.81	49.9528	73.1095	17.73	56.19	53.41	73.91	11.43	87.5	23.76	70.62	65.41
	73.464	77.4845	61.2078	16.2	75	78.44	71.36	12.53	58.78	72.52	41.19	59.8
	66.191	49.6814	33.06	12.8	69.49	51.4	35.32	10	51.82	47.7	25.3	40
	63.84	81.4399	56.8671	18.8	62.95	81.82	63.59	16.93	85.71	77.52	32.48	80
	45.1806	16.85	15.6		45.83	13.76	13.69		38.84	48.65	55.26
	54.9558	32.7398	83.0795		58.82	34	87.1		22.88	12.31	75
	70.6663	61.4504	42.1669		74.3	60.7	43.75		51.8	67.4	33.51
	73.2859	26.5292	29.42		74.24	27.27	28.9		64.09	11.9	31.01
	51.1	33.3108	86.0639		49.95	35.43	91.07		84.69	26.18	73.56
	40.28	40.2217	46.74		39.56	40.91	45.4		70.77	33.33	73.33
	49.88	64.8234	42.99		48.65	67.74	40.56		70.83	28.38	67.86
	59.6172	8.21	70.4847		60	7.94	72.83		58.7	14.71	54.55
	64.3129	1.72	49.8928		64.77	0.96	46.97		58.43	26.56	57.56
	73.9399	55.0384			73.64	57.58			75.86	42.55
	66.8967	15.62			66.41	10.91			84.11	63.64
	46.69	36.3609			46.1	39.62			75	15.9
	38.5	42.5257			37.28	46.15			65.56	28.34
	56.6549	23.77			56.67	20.84			56.37	54.17
	83.4852	48.3464			84.21	52.94			75.24	30.77
	%IFNg(+) of CD56(+) NK cells (w/o IL-2)				%IFNg(+) of CD56dim NK cells (w/o IL-2)				%IFNg(+) of CD56bright NK cells (w/o IL-2)
	healthy	HIV	HCV	HIV/HCV	healthy	HIV	HCV	HIV/HCV	healthy	HIV	HCV	HIV/HCV
	2.29	1.46	1.82	1.55	1.88	1.4675	1.84	1.36	8.05	1.01	1.2	2.38
	0.75	1.33	1.61	1.81	0.73	1.33887	1.53	1.33	1.2	0.93	1.11	7.49
	0.6	1.17	3.29	1.1	0.41	1.04076	3.95	1.13	1.78	6.05	0.36	0.79
	4.55	2.43	1.01	4.57	4.36	2.47124	1.03	4.59	9.52	2.16	0.7	4.17
	4.16	1.72	1.79	1.57	4.21	1.76013	1.54	0.77	3.23	0	4.37	13.22
	1.04	1.55	4.9	0.52	0.98	1.40264	6.58	0.52	3.08	3.37	1.21	0.54
	0.62	2.28	3.23	1.73	0.52	1.76108	3.16	1.88	2.89	3.27	4.76	0
	0.78	2.83	3.31	1.37	0.82	2.45632	3.01	1.09	0	5.56	5.67	4.84
	1.6		2.35	1.6	1.55		1.64	1.39	3.48		11.21	2.26
	0.49		2.19	0.82	0.34		2.33	0.88	2.45		1.01	0.41
	0.34			0.99	0.33			1.2	0.44			0
	0.42			3.67	0.41			3.81	0.81			1.37
				0.99				1.42				0.17
				0.7				0.8				0.77
				1.83				0.79				0.72
				0.8				0.6				0.36
				0.85				1.06				0
				0.56				0.67				0
				0.71				0.3				0.52
	%IFNg(+) of CD56(+) NK cells (with IL-2)				%IFNg(+) of CD56dim NK cells (with IL-2)				%IFNg(+) of CD56bright NK cells (with IL-2)
	healthy	HIV	HCV	HIV/HCV	healthy	HIV	HCV	HIV/HCV	healthy	HIV	HCV	HIV/HCV
	15.5139	1.90636	4.6191	1.78	16.07	1.36	3.84	1.39	10.39	12	13.64	4.27
	17.9947	18.6428	7.74885	4.67	16.56	17.4	4.57	2.74	35.87	38.5	19.6	6.48
	22.9029	4.59269	14.192	5.61	21.95	4.07	9.84	3.02	35.39	13.24	35.9	8.39
	16.7972	17.5201	28.6292	2.82	15.58	14.1	18.16	1.76	38.46	51.56	61.19	3.55
	44.9032	2.13067	20.6484	1.68	44.29	2.06	13.73	1.81	56.83	3.57	34.29	1.29
	29.3493	14.3697	28.8851	2.74	26.08	12.44	18.24	2.9	48.99	28.99	67.5	2.27
	29.245	42.1042	43.9854	4.6	28.94	36.46	40	4.25	32.58	71.43	53.39	6.49
	30.9971	26.99	15.6354	5.49	28.23	17.7	15.17	1.55	57.45	37.7	18.18	10.4
	37.4628	27.2558	50.4101	4.02	32	26.02	43.62	3.18	61.26	40	67.37	10.1
	10.7084	3.10222	45.1688	2.67	8.96	2.43	39.53	3.11	27.78	14	83.48	6.45
	9.94867	22.2088	22.3421	3.69	7.63	21.1	20.86	3.73	29.85	31	26.23	10.7
	14.4932	3.7147		2.73	8.81	2.89		1.41	44	20		6.34
	61.7064	4.45048			61.76	2.51			61.19	10.98
	31.2001	8.64644			22.1	7.95			53	15.62
	39.2863	9.00805			39.45	7.16			37.18	32.1
	37.805	11.2385			35.13	6.48			54.93	34.62
	24.4738	2.74859			23.5	1.67			42.86	9.52
	47.0012	22.9308			46.64	15.79			51.11	50.88
	13.8	5.54468			14	5.41			15.9	6.06
	5.65				5.07				8.42
